# Supplementary material for: Cu Nanoparticles Modified Step-Scheme Cu2O/WO3 Heterojunction Nanoflakes for Visible-Light-Driven Conversion of CO2 to CH4
Source: Nanomaterials (Basel). 2022 Jul 2;12(13):2284. doi: 10.3390/nano12132284 (PMC9268155; doi:10.3390/nano12132284)
Supplement: Supplementary file 1 [file nanomaterials-12-02284-s001.zip]

Archive with 1 entries (1 files):
- nanomaterials-1794895-supplementary.pdf
